# Supplementary material for: Pediatric spinal pilocytic astrocytomas form a distinct epigenetic subclass from pilocytic astrocytomas of other locations and diffuse leptomeningeal glioneuronal tumours
Source: Acta Neuropathol. 2022 Oct 20;145(1):83–95. doi: 10.1007/s00401-022-02512-6 (PMC9582396; doi:10.1007/s00401-022-02512-6)
Supplement: Supplementary file 1 — Supplementary file1 Supplementary table 1: Bibliography (XLSX 11 KB) [file 401_2022_2512_MOESM1_ESM.xlsx]

## Sheet: Feuil1
Reference	Spinal pLGG cases	Median age (years)	PFS (months)	Radiological information	Radiological follow-up	MAPK pathway alteration	1p deletion	1p19q codeletion	Methylation profiling	Histotype
(1) Ryall. et al. Cancer Cell 2020	41	6	45 (n = 18)	NA	NA	11/41	NA	NA	NA	3 DA; 3 GG; 23 LGG, NOS; 1 ODG; 11 PA
(12) Lebrun et al. Acta Neuropathologica Com. 2020	9	NA	28 (n= 4)	Yes	NA	4/9	NA	NA	NA	2 DA; 1 LG A; 6 PA
(13) Carey et al. J Neurooncol. 2019	40	7	9 (n=16)	Limited to tumor location	NA	13/40	NA	NA	NA	5 Astrocytoma NOS; 2 FA ; 5 GG ; 2 Oligoastrocytoma ; 24 PA ; 1 PXA
(14) Biczok et al. Act Neuropathol Com. 2021	5	10	NA	NA	NA	3/5	No (3/5 cases)	No (3/5 cases)	Yes	5 PA
(15) Lebrun et al. JNEN 2021	3	14	NA (n = 1)	Limited to tumor location and well-circumscribed vs infiltrative	NA	1/3	NA	NA	Yes	1 LGG NOS ; 2 PA
(16) Becker et al. JNEN 2016	3	9	NA (n = 2)	NA	NA	NA	NA	NA	NA	3 PA
(17) Shankar et al. Acta Neuropathol. 2016	12	7	NA	NA	NA	11/12	NA	NA	NA	12 Astro
		Astro: astrocytoma; DA: diffuse astrocytoma; FA: fibrillary astrocytoma; GG: ganglioglioma; LG A: low grade astrocytoma; LGG, NOS: low grade glioma, not otherwise specified; NOS: not otherwise specified; PA: pilocytic astrocytoma; PXA: pleomorphous xanthoastrocytoma.
