# Supplementary material for: Pediatric spinal pilocytic astrocytomas form a distinct epigenetic subclass from pilocytic astrocytomas of other locations and diffuse leptomeningeal glioneuronal tumours
Source: Acta Neuropathol. 2022 Oct 20;145(1):83–95. doi: 10.1007/s00401-022-02512-6 (PMC9582396; doi:10.1007/s00401-022-02512-6)
Supplement: Supplementary file 2 — Supplementary file2 Supplementary table 2: Data ADP: alive, with disease progression; AND: alive, no evidence of disease; ASD: alive, stable disease; CT: chemotherapy; DLGNT: diffuse leptomeningeal glioneuronal tumour; DLGNT_1: DLGNT subclass 1; DOC: dead of other cause; DOD; dead of the disease; F: female; GG: ganglioglioma; GNT NOS: glioneuronal tumour not otherwise specified; HGG: high-grade glioma; M: male; MC v12.5: methylation class assigned from DNA methylation-based central nervous system tumour classifier version 12.5; NA: not available; NOS: not otherwise specified; oligo NOS: oligodendroglioma not otherwise specified; oligo. comp. PA: oligodendroglial component from a pilocytic astrocytoma; PA: pilocytic astrocytoma; PA_INF: infratentorial pilocytic astrocytoma; PMA: pilomyxoid astrocytoma; SU: surgery; TKD ITD: tyrosine kinase domain internal tandem duplication; TKD mut: tyrosine kinase domain hotspot mutation; vus: variant of unknown signification (XLSX 19 KB) [file 401_2022_2512_MOESM2_ESM.xlsx]

## Sheet: Feuil1
Case	SEX	Initial Diagnosis	Updated Diagnosis	Age (years)	Progression / reccurence	Localization	Leptomeningeal contrast enhancement	Distant metastasis at initial diagnosis	First line of treatment	Progression / reccurence type	PFS (months)	Status at the end of follow-up	FU (months)	Molecular alteration	1p deletion	1q gain	1p19q codeletion	Concordance with CNV plot	MC v12.5	Score v12.5	Growth pattern	Microcystic changes	Piloid componant	Oligodendroglioma-like component	Neuropil islands	Rosenthal fiber	Hyalin vessels	Microvascular proliferation	Barrel-shaped vessels	Mitosis (/1,6mm2)	GFAP	Olig2	Axonal framework (neurofilament)	Synaptophysin	Chromogranine	CD34 (extravascular staining)	Ki
#02	F	PA	PA	0.889802	Yes	Cervico-thoracic	Absent	No	SU+CT	Local recurrence	1.90554	ASD	122.546	FGFR1 TKD ITD	0	0	0	Y	PA_INF	0.92	Solid	Absent	Absent	Absent	Absent	Present	Absent	Present	Absent	2	Positive, diffuse	Positive, diffuse	Absent	Absent	Absent	Absent	5
#03	M	PA	PA	1.16906	NA	Cervical	Absent	No	SU		NA	NA	NA	Unknown	0	0	0	Y	PA_INF	0.88	Solid and infiltrative	Present	Present	Present	Absent	Absent	Absent	Present	Absent	1	Positive, diffuse	Positive, diffuse	Present	Absent	Absent	Absent	4
#04	M	Oligo NOS	PA	11.3895	No	Cervico-thoracic	Absent	No	SU			AND	20.6324	FGFR1/FGFR2 vus	0	0	0	Y	PA_INF	0.86	Solid	Present	Present	Present	Absent	Present	Present	Present	Absent	1	Positive, diffuse	Positive, diffuse	Absent	Positive	Absent	Absent	3
#06	M	PA	PA	0.654346	No	Thoracic	Absent	Yes	CT			ASD	99.5154	FGFR1 TKD mut	0	0	0	Y	DIFFUSE PEDIATRIC HGG_RTK1 TYPE_SUBTYPE A	0.25	Solid and infiltrative	Absent	Absent	Absent	Absent	Absent	Absent	Absent	Absent	2	Positive, diffuse	Positive, diffuse	Present	Positive	na	Absent	10
#08	M	PA	PA	2.45859	Yes	Cervico-thoracic	Absent	No	SU	Local recurrence	6.01232	ASD	31.2115	KIAA1549-BRAF	0	0	0	Y	PA_INF	0.99	Solid and infiltrative	Present	Present	Present	Absent	Present	Present	Present	Absent	0	Positive, diffuse	Positive, diffuse	Present	Absent	Absent	Absent	4
#09	M	PA	PA	12.9336	Yes	Thoracic	Absent	Yes	SU	Local recurrence	20.5339	ADP	87.2608	KIAA1549-BRAF	0	0	0	NA	Unknown*		Solid and infiltrative	Present	Present	Present	Absent	Present	Present	Present	Present	0	Positive, diffuse	Positive, diffuse	Present	Absent	Absent	Absent	2
#10	F	PA	PA	5.57974	Yes	Thoraco-lumbar	Absent	Yes	SU	Local recurrence	41.5277	ASD	99.7125	KIAA1549-BRAF	0	0	0	Y	PA_INF	0.99	Solid and infiltrative	Present	Present	Present	Absent	Present	Present	Present	Absent	5	Positive, diffuse	Positive, diffuse	Present	Positive	Absent	Positive, focal	4
#11	F	PA	PA	1.81246	Yes	Thoracic	Absent	No	SU	Local recurrence	3.64682	NA	78.4887	KIAA1549-BRAF	0	0	0	Y	PA_INF	0.99	Solid and infiltrative	Present	Present	Present	Absent	Present	Present	Present	Present	7	Positive, diffuse	Positive, diffuse	Present	Absent	Absent	Absent	8
#12	M	PA	PA	1.37166	Yes	Thoracic	Absent	No	SU	Local recurrence	4.00821	ASD	31.2772	KIAA1549-BRAF	0	0	0	Y	PA_INF	0.99	Infiltrative	Present	Present	Present	Absent	Absent	Absent	Absent	Absent	3	Positive, diffuse	Positive, diffuse	Present	Absent	Absent	Absent	3
#13	M	PMA	PA	1.87817	No	Bulbo-cervical	Absent	No	CT + SU			AND	39.5236	KIAA1549-BRAF	0	0	0	Y	PA_INF	0.99	Solid and infiltrative	Present	Present	Present	Absent	Present	Present	Present	Present	0	Positive, diffuse	Positive, diffuse	Present	Positive	Absent	Absent	1
#14	F	PA	LGG NOS	4.93634	Yes	Thoracic	Absent	No	SU+CT	NA	54.9651	ASD	54.9651	KIAA1549-BRAF	Unknown*	Unknown*	Unknown*	NA	Unknown*		Infiltrative	Absent	Absent	Absent	Absent	Present	Present	Present	Absent	0	Absent	Positive, diffuse	Present	Absent	Absent	Absent	1
#15	F	PA	PA	0.889802	No	Cervico-thoracic	Absent	No	CT			ASD	16.3943	KIAA1549-BRAF	0	0	0	Y	PA_INF	0.98	Infiltrative	Present	Present	Present	Absent	Present	Absent	Present	Present	2	Positive, diffuse	Positive, diffuse	Present	Absent	Absent	Absent	8
#16	F	PA	PA	11.9124	No	Cervical	Absent	No	SU			ASD	12.1561	FGFR1 TKD ITD	0	0	0	Y	PA_INF	0.99	Solid and infiltrative	Present	Present	Present	Absent	Present	Present	Present	Absent	1	Positive, diffuse	Positive, diffuse	Present	Absent	Absent	Absent	3
#17	M	PA	PA	0.761123	No	Bulbo-cervical	Absent	No	SU			ASD	2.3655	KIAA1549-BRAF	0	0	0	Y	PA_INF	0.99	Infiltrative	Present	Present	Present	Absent	Present	Present	Absent	Absent	1	Positive, diffuse	Positive, diffuse	Present	Positive	Absent	Absent	2
#18	F	PA	DLGNT	9.47844	Yes	Bulbo-cervico-thoracic	Absent	No	SU	Local recurrence	3.21971	ADP	33.9713	KIAA1549-BRAF	Present	0	Present	Y	PA_INF	0.38	Solid	Present	Absent	Absent	Absent	Present	Present	Present	Present	1	Positive, diffuse	Positive, diffuse	Absent	Positive	Absent	Absent	2
#19	M	PA	DLGNT	3.93429	Yes	Cervico-thoracic	Absent	No	SU	Local recurrence	19.2854	ASD	51.6797	KIAA1549-BRAF	Present	Unknown*	Unknown*	Y	DLGNT_1	0.86	Solid and infiltrative	Absent	Absent	Absent	Present	Absent	Absent	Present	Present	3	Absent	Positive, diffuse	Present	Positive	Positive	Absent	8
#20	M	PA	DLGNT	11.8439	Yes	Thoracic	Absent	No	SU	Local recurrence	28.7803	AND	92.2218	KIAA1549-BRAF	Present	Present	0	Y	DLGNT_1	0.99	Infiltrative	Absent	Absent	Absent	Absent	Present	Absent	Absent	Absent	0	Positive, diffuse	Positive, diffuse	Present	Positive	Absent	Absent	1
#21	M	PA	DLGNT	16.2984	Yes	Thoracic	Present	Yes	SU	Progression of existing metastasis	41.5277	NA	102.834	KIAA1549-BRAF	Present	0	0	NA	Unknown*		Infiltrative	Absent	Absent	Absent	Absent	Absent	Absent	Absent	Absent	0	na	Positive, diffuse	na	Positive	na	na	na
#22	M	PA	DLGNT	2.0397	Yes	Cervico-thoracic	Present	Yes	CT	Progression of existing metastasis	23.1622	ASD	61.1088	KIAA1549-BRAF	Present	0	Present	NA	Unknown*		Infiltrative	Absent	Absent	Absent	Absent	Absent	Present	Present	Absent	1	Absent	Positive, diffuse	Present	Positive	na	Absent	1
#23	M	PA	DLGNT	5.60438	Yes	Lumbar	NA	NA	SU	Metastatic progression	22.1437	ADP	134.111	KIAA1549-BRAF	Present	0	0	NA	Unknown*		Infiltrative	Absent	Absent	Absent	Absent	Absent	Present	Absent	Absent	3	Positive, diffuse	Positive, diffuse	na	Positive	Positive	Absent	na
#24	F	PA	DLGNT	1.88638	Yes	Thoracic	Absent	Yes	SU	Local recurrence	15.54	ASD	97.0185	QKI-RAF1	Present	Present	0	Y	DLGNT_1	0.96	Infiltrative	Absent	Present	Present	Present	Present	Present	Absent	Absent	2	Positive, diffuse	Positive, diffuse	Present	Positive	Absent	Positive, focal	6
#25	F	Primitive meningeal gliomatosis	LGG NOS	9.76318	Yes	Thoracic	Present	Yes	CT	Progression of existing metastasis	3.61396	DOD	14.5216	Unknown*	Unknown*	Unknown*	Unknown*	NA	Unknown*		Solid	Absent	Absent	Absent	Absent	Absent	Absent	Present	Absent	0	Positive, diffuse	Positive, diffuse	Absent	Absent	na	Absent	5
#26	M	GNT NOS	DLGNT	9.88638	Yes	Thoracic	Absent	No	SU	NA	32.6571	ASD	75.8604	NTRK2-AGAP1	Present	0	0	Y	DLGNT_1	0.75	Solid and infiltrative	Absent	Present	Present	Present	Present	Absent	Present	Absent	9	Absent	Positive, diffuse	Present	Positive	Positive	Positive, focal	10
#27	F	Oligo NOS	DLGNT	6.80903	No	Bulbo-cervico-thoracic	Present	Yes	SU + CT			ASD	39.5893	TNS3-NTRK2	Present	0	0	Y	DLGNT_1	0.84	Solid	Absent	Absent	Absent	Absent	Absent	Present	Present	Absent	4	Positive, diffuse	Positive, diffuse	Absent	Positive	Absent	Absent	8
#28	M	GG	DLGNT	17.8125	Yes	Cervico-thoracic	Absent	No	RT	NA	16.1971	DOC	40.4435	KIAA1549-BRAF	Present	Present	0	NA	Unknown*		Infiltrative	Absent	Absent	Absent	Present	Absent	Absent	Absent	Absent	0	na	na	na	na	Positive	Absent	na
#29	M	PA	PA	1.47296	No	Cervico-thoracic	NA	No	CT			ASD	73.1663	KIAA1549-BRAF	0	0	0	NA	Unknown*		Infiltrative	Absent	Present	Present	Absent	Present	Absent	Absent	Absent	0	Positive, diffuse	Positive, diffuse	Present	Positive	Absent	Absent	2
#30	F	PA	PA	0.796715	Yes	Cervico-thoracic	Present	Yes	SU + CT	NA	2.20123	ADP	40.7064	FGFR1 TKD mut	0	0	0	Y	PA_INF	0.27	Solid and infiltrative	Absent	Absent	Absent	Present	Absent	Absent	Present	Absent	7	Absent	Positive, diffuse	Present	Positive	na	Absent	15
#31	M	PA	LGG NOS	15.2882	No	Cervical	Absent	No	SU			AND	57.7577	Unknown*	Unknown*	Unknown*	Unknown*	NA	Unknown*		Solid and infiltrative	Present	Present	Present	Absent	Present	Present	Present	Absent	1	Positive, diffuse	Positive, diffuse	Present	Absent	Absent	Positive, focal	5
												* multiple technical failure due to low DNA quality
